# Supplementary material for: Structural and functional analysis of target recognition by the lymphocyte adaptor protein LNK
Source: Nat Commun. 2021 Oct 20;12:6110. doi: 10.1038/s41467-021-26394-6 (PMC8528861; doi:10.1038/s41467-021-26394-6)
Supplement: Supplementary file 4 — Source Data [file 41467_2021_26394_MOESM4_ESM.xlsx]

## Sheet: Luciferase assay
empty vector	WT	V402M	R415C	R415H		Construct
2.61198	2.14536	3.27668	3.08982	2.36479
2.3668	2.117	3.17172	2.58137	2.94666
2.34274	2.09176	3.4306	2.55881	3.04307
1.8462	1.57688	2.22255	2.01914	1.473354*
1.62064	1.39292	1.81145	1.95618	2.29031
1.65093	1.3468	2.25579	1.81775	1.97524
2.14925	1.39645	2.74696	1.73639	2.02739
1.78556	1.86444	2.30878	1.95709	2.07711
2.30563	2.05615	2.52042	2.15659	2.22366
RLU	RLU	RLU	RLU	RLU
Figure 5d

## Sheet: JAK2 mutant competition assay
Figure 3a
log10 [peptide]	pY813 WT
-5.69897	3.3329	3.93994	8.48682	8.08753	10.9301
-6	5.36969	6.46427	14.2298	16.9534	17.3978
-6.30103	7.32947	8.68283	19.3036	19.9159	24.4008
-6.60206	12.0602	13.3778	22.9708	21.3809	37.2473
-6.90309	16.7427	21.296	28.8784	24.37	49.8243
log10 [peptide]	Plus 1A
-5.69897	21.6651	24.3084	22.7108	22.811
-6	35.8646	41.7097	29.4328	32.2389
-6.30103	51.0965	54.6242	43.142	39.6762
-6.60206	68.0038	72.5292	46.2302	48.9858
-6.90309	81.6677	82.792	67.1829	60.8105
log10 [peptide]	Plus 1R
-5.69897	95.5202	93.3023	81.1503	86.5423
-6	97.8344	89.649	85.9342	91.4384
-6.30103	97.7983	89.7757	87.591	93.0424
-6.60206	97.7402	95.8769	89.4744	94.9078
-6.90309	99.4972	96.6165	88.4266	96.2056
log10 [peptide]	Plus 3F
-5.69897	39.7043	40.9356	46.167	50.043
-6	51.6724	49.0713	70.0024	72.5062
-6.30103	69.565	61.1276	78.2784	84.4968
-6.60206	82.9853	79.0251	83.5025	91.8474
-6.90309	88.1019	83.2277	87.9253	100
log10 [peptide]	Minus 1A
-5.69897	13.3782	12.9804	17.0711	14.9783
-6	19.6983	17.4463	30.6256	21.9029
-6.30103	22.3531	24.9753	39.9194	31.6776
-6.60206	31.4056	42.3432	38.0142	35.2127
-6.90309	44.615	50.5424	49.1611	43.5885
log10 [peptide]	Plus 5A
-5.69897	20.0208	20.5823	12.8353	7.38058
-6	30.6197	47.0272	26.6261	20.5517
-6.30103	45.9806	45.428	35.6012	32.4377
-6.60206	64.2793	67.1823	38.4905	41.1809
-6.90309	78.2767	73.5679	50.7888	51.7569
log10 [peptide]	Plus 4A
-5.69897	8.28179	10.0791	18.5997	-3.59626
-6	13.0203	15.5708	25.1003	2.02991
-6.30103	20.8593	22.4371	33.7697	12.7981
-6.60206	32.7393	32.9125	33.5602	11.7794
-6.90309	27.1202	30.9445	50.1484	31.1813
Concentraion (M)	Normalised Response (%)	Normalised Response (%)	Normalised Response (%)	Normalised Response (%)	Normalised Response (%)

## Sheet: JAK2 mutant IC50
WT	Plus 1A	Plus 1R	Plus 3F	Minus 1A	Plus 5A	Plus 4A
29.24	541	39550	1162	123.8	446.1	80.96
37.27	648.8	15060	973.6	163.7	528.3	92.68
69.73	313.1	6481	1825	205.3	189.3	172.1
61.41	297.2	11150	2378	147.9	178.5	49.26
147.7
IC50	IC50	IC50	IC50	IC50	IC50	IC50
Figure 3b

## Sheet: JAK2 pY813 competition assay
log10 [peptide]		JAK2 pY813
-5.69897	8.83945	3.03162	11.953	8.57364
-6	15.8619	6.68637	19.601	15.1738
-6.30103	20.1957	13.6175	31.574	25.3978
-6.60206	20.8031	25.5124	47.129	38.6256
-6.90309	47.0678	42.4008	63.284	57.5981
Concentration (M)	Normalised Response (%)	Normalised Response (%)	Normalised Response (%)	Normalised Response (%)
Table 2

## Sheet: JAK3 pY785 competition assay
log10 [peptide]	JAK3 pY785
-6.90309	75.6657	60.4359	68.9924	69.6373
-6.60206	65.8782	50.6669	52.914	52.8165
-6.30103	45.9238	32.6371	36.722	36.3181
-6	31.6585	19.8241	24.2902	22.2284
-5.69897	17.8899	11.5395	15.4488	13.6053
Concentration (M)	Normalised Response (%)	Normalised Response (%)	Normalised Response (%)	Normalised Response (%)
Table 2

## Sheet: JAK2 ALP competition assay
log10 [peptide]	JAK2 pY1007
-5.69897	94.5484	91.8852
-6	97.7239	95.3127
-6.30103	102.155	99.8168
-6.60206	94.5369	92.3413
-6.90309	97.9467	95.2519
log10 [peptide]	JAK2 pY1008
-5.69897	91.1177	89.2275
-6	92.2802	94.8333
-6.30103	98.6926	95.8248
-6.60206	98.399	95.9477
-6.90309	97.7172	96.8174
log10 [peptide]	JAK2 pY1007/pY1008
-5.69897	99.1294	94.4555
-6	110.344	106.682
-6.30103	110.144	105.851
-6.60206	104.27	102
-6.90309	104.197	102.424
Concentration (M)	Normalised Response (%)	Normalised Response (%)
Table 2

## Sheet: IRK ALP competition assay
log10 [peptide]	IRK pY1445/pY1446
-5.69897	99.2588	97.5813
-6	109.956	107.254
-6.30103	107.15	104.729
-6.60206	102.167	99.7094
-6.90309	102.158	99.9368
Concentration	Normalised Response (%)	Normalised Response (%)
Table 2

## Sheet: FLT3 competition assay
log10 [peptide]	FLT3 pY572
-6.90309	97.2488	99.43	100.118
-6.60206	96.2438	97.2826	100.472
-6.30103	92.5001	96.6963	99.6689
-6	91.2852	93.4219	98.4028
-5.69897	92.0058	91.1406	97.3019
log10 [peptide]	FLT3 pY591
-6.90309	77.717	93.4822	93.4411
-6.60206	79.9041	87.2404	85.6274
-6.30103	63.3888	76.3168	86.5129
-6	40.9669	56.5254	63.6981
-5.69897	37.1339	39.0646	35.7032
log10 [peptide]	FLT3 pY919
-6.90309	92.214	90.7822	90.1922
-6.60206	78.6445	78.8062	80.5702
-6.30103	76.3979	67.1489	86.6244
-6	64.8927	50.9907	72.0038
-5.69897	47.7226	35.3032	51.3044
Concentration (M)	Normalised Response (%)	Normalised Response (%)	Normalised Response (%)
Table 2

## Sheet: c-FMS competition assay
log10 [peptide]	c-FMS
-6.90309	99.8718	97.0251	95.6891	93.9733	93.9808	99.0942
-6.60206	99.5453	98.3236	100.897	86.2436	94.9923	104.618
-6.30103	98.5773	97.9138	104.24	81.7676	90.5852	98.2903
-6	97.5114	98.1274	99.8719	77.5036	85.0611	86.8309
-5.69897	96.4128	97.6717	102.759	95.5346	99.7407	92.7372
Concentration (M)	Normalised Response (%)	Normalised Response (%)	Normalised Response (%)	Normalised Response (%)	Normalised Response (%)	Normalised Response (%)
Table 2

## Sheet: c-KIT competition assay
log10 [peptide]	C-KIT
-6.90309	94.0568	95.4338	95.2456	104.283	98.1767	96.3645
-6.60206	88.8624	90.6451	90.4135	89.8798	85.6512	86.4629
-6.30103	80.3672	82.7831	81.5912	71.4301	69.0584	63.5567
-6	66.0406	70.0152	67.3388	59.64	57.5136	50.7523
-5.69897	54.524	55.7936	53.3948	53.3922	53.3508	59.8304
Concentration (M)	Normalised Response (%)	Normalised Response (%)	Normalised Response (%)	Normalised Response (%)	Normalised Response (%)	Normalised Response (%)
Table 2

[truncated: 17 more sheets: PDGFR competition assay, MPL competition assay, EPOR competition assay, SH2B SPR over pY813, WT SPR over pY813 raw curves, V374M SPR over pY813 raw curves, R387C SPR over pY813 raw curves, R387H SPR over pY813 raw curves, WT direct binding to pY813, R387C direct binding to pY813, R387H direct binding to pY813, SH2B direct binding to pY813, WT stability assay, V374M stability assay, R387C stability assay, R387H stability assay, Phosphotyrosine stability]
